# Supplementary material for: Long term studying of uranium and radium-226 activity in drinking water in some regions of Ukraine and assessment of corresponding hypotetical irradiation doses
Source: Sci Rep. 2024 Jan 30;14:2530. doi: 10.1038/s41598-024-53079-z (PMC10828465; doi:10.1038/s41598-024-53079-z)
Supplement: Supplementary file 1 — Supplementary Information. [file 41598_2024_53079_MOESM1_ESM.xlsx]

## Sheet: GEO_CODE
Code	Oblast	Region		Units	Bq/L
1	Вінницька	Vinnytsia
2	Волинська	Volyn
3	Дніпропетровська	Dnipropetrovsk
4	Донецька	Donetsk
5	Житомирська	Zhytomyr
6	Закарпатська	Zakarpattia
7	Запорізька	Zaporizhzhia
8	Івано-Франківська	Ivano Frankivsk
9	Київська	Kyiv
10	Кіровоградська	Kirovograd
11	Львівська	Lviv
12	Луганська	Lugansk
13	Миколаївська	Mykolaiv
14	Одеська	Odesa
15	Полтавська	Poltava
16	Рівненська	Rivne
17	Сумська	Sumy
18	Тернопільська	Ternopil
19	Харківська	Kharkiv
20	Херсонська	Kherson
21	Хмельницька	Khmelnytskyi
22	Черкаська	Cherkasy
23	Чернігівська	Chernihiv

## Sheet: DATA
Region	Year	Ra226	U
1	1998	0.02	0.05
1	1999	0.03	0.08
1	1999	0.05	0.08
1	2000	0.026	0.042
1	2000	0.022	0.038
1	2001	0.035	0.06
1	2001	0.14	0.87
1	2001	0.03	0.121
1	2005	0.023	0.03
1	2006	0.065	0.08
1	2006	0.12	0.11
1	2006	0.05	0.116
1	2007	0.01	0.04
1	2007	0.007	0.01
1	2008	0.02	0.01
1	2008	0.025	0.02
1	2009	0.007	0.33
1	2009	0.02	0.17
1	2009	0.009	0.02
1	2009	0.05	0.05
1	2010	0.009	0.13
1	2010	0.02	0.135
1	2011	0.37	1.34
1	2011	0.01	0.26
1	2011	0.005	0.135
1	2011	0.028	0.2
1	2011	0.014	0.23
1	2011	0.029	0.25
1	2011	0.01	0.061
1	2011	0.029	0.25
1	2011	0.16	0.18
1	2013	0.014	0.048
1	2013	0.007	0.25
1	2013	0.005	0.11
1	2014	0.018	0.014
1	2014	0.018	0.023
1	2014	0.028	0.23
1	2014	0.009	0.012
1	2014	0.008	0.01
1	2014	0.008	0.006
1	2014	0.016	0.07
1	2014	0.012	0.06
1	2014	0.016	0.11
1	2015	0.008	0.019
1	2015	0.006	0.016
1	2016	0.004	0.05
1	2016	0.01	0.08
1	2016	0.044	0.07
1	2017	0.01	0.41
1	2017	0.012	0.16
1	2017	0.001	0.06
1	2018	0.018	0.18
1	2018	0.007	0.05
1	2018	0.06	0.24
1	2018	0.01	0.02
1	2018	0.06	0.02
1	2018	0.008	0.02
1	2018	0.03	0.11
1	2018	0.006	0.12
1	2019	0.009	0.09
1	2019	0.02	0.47
1	2019	0.004	0.46
1	2019	0.02	0.1
1	2019	0.06	0.07
1	2019	0.008	0.1
1	2020	0.042	0.18
1	2020	0.12	0.23
1	2020	0.005	0.037
1	2020	0.007	0.044
1	2020	0.006	0.04
1	2020	0.02	0.1
1	2020	0.06	0.07
1	2020	0.005	0.041
1	2020	0.003	0.078
1	2020	0.006	0.048
1	2020	0.009	0.215
1	2020	0.008	0.19
1	2021	0.011	0.12
1	2021	0.005	0.188
1	2021	0.013	0.88
1	2021	0.005	0.166
1	2021	0.01	0.21
1	2021	0.007	0.26
1	2021	0.005	0.09
1	2021	0.017	0.1
1	2021	0.005	0.073
1	2021	0.01	0.19
1	2021	0.005	0.044
1	2021	0.005	0.041
1	2021	0.023	0.03
1	2021	0.02	0.24
1	2022	0.01	0.52
1	2022	0.07	0.05
1	2022	0.13	0.05
1	2022	0.07	0.05
1	2022	0.005	0.02
1	2022	0.01	0.023
1	2022	0.01	0.028
1	2023	0.03	0.25
1	2023	0.005	0.12
1	2023	0.07	0.05
1	2023	0.13	0.05
1	2023	0.07	0.06
1	2023	0.01	0.023
1	2023	0.01	0.028
1	2023	0.013	0.02
1	2023	0.005	0.055
1	2023	0.005	0.067
1	2023	0.005	0.069
1	2023	0.005	0.066
1	2023	0.005	0.067
1	2023	0.005	0.069
1	2007	0.016	0.31
1	2007	0.017	0.21
1	2007	0.005	0.07
1	2007	0.017	0.02
1	2007	0.026	0.18
1	2007	0.006	0.22
1	2008	0.031	0.015
1	2008	0.02	0.013
1	2008	0.048	0.027
1	2008	0.007	0.32
1	2008	0.011	0.1
1	2008	0.018	0.69
1	2008	0.036	0.55
1	2008	0.009	0.43
1	2008	0.009	0.16
1	2008	0.013	0.017
1	2008	0.008	0.125
1	2008	0.007	0.22
1	2009	0.12	0.46
1	2009	0.01	0.38
1	2009	0.009	0.37
1	2009	0.014	0.019
1	2009	0.014	0.11
1	2009	0.012	0.03
1	2009	0.012	0.01
1	2009	0.052	0.11
1	2009	0.037	0.02
1	2009	0.028	0.88
1	2009	0.08	0.065
1	2009	0.02	0.07
1	2009	0.03	0.08
1	2009	0.03	0.43
1	2009	0.014	0.18
1	2010	0.021	0.21
1	2010	0.024	0.43
1	2010	0.039	0.3
1	2010	0.017	0.16
1	2010	0.022	0.07
1	2010	0.023	0.63
1	2010	0.025	0.07
1	2010	0.008	0.144
1	2010	0.016	0.044
1	2010	0.015	0.011
1	2010	0.02	0.015
1	2010	0.025	0.12
1	2010	0.017	0.131
1	2010	0.013	0.15
1	2010	0.033	0.229
1	2010	0.013	0.081
1	2010	0.014	0.122
1	2010	0.006	0.009
1	2010	0.014	0.1
1	2010	0.008	0.23
1	2010	0.016	0.07
1	2010	0.016	0.07
1	2010	0.021	0.156
1	2010	0.011	0.086
1	2010	0.006	0.14
1	2010	0.09	0.12
1	2010	0.02	0.115
1	2010	0.02	0.16
1	2010	0.03	0.105
1	2010	0.025	0.107
1	2010	0.01	0.077
1	2010	0.06	0.165
1	2010	0.01	0.35
1	2010	0.02	0.41
1	2011	0.015	0.01
1	2011	0.031	0.015
1	2011	0.018	0.2
1	2011	0.013	0.023
1	2011	0.02	0.024
1	2011	0.013	0.02
1	2011	0.011	0.045
1	2011	0.011	0.045
1	2011	0.005	0.2
1	2011	0.014	0.11
1	2011	0.004	0.028
1	2011	0.006	0.082
1	2011	0.017	0.7
1	2011	0.028	0.019
1	2011	0.012	0.54
1	2011	0.019	0.018
1	2011	0.022	0.06
1	2011	0.012	0.085
1	2012	0.022	0.12
1	2012	0.015	0.27
1	2012	0.013	0.056
1	2012	0.008	0.12
1	2012	0.081	0.88
1	2012	0.044	0.047
1	2012	0.022	0.13
1	2012	0.012	0.018
1	2012	0.005	0.03
1	2012	0.004	0.02
1	2012	0.008	0.29
1	2013	0.008	0.27
1	2013	0.07	0.12
1	2013	0.08	0.45
1	2013	0.018	0.26
1	2013	0.036	0.48
1	2013	0.049	0.28
1	2013	0.041	0.31
1	2013	0.041	0.39
1	2013	0.03	0.26
1	2013	0.048	0.27
1	2014	0.031	0.095
1	2014	0.005	0.43
1	2014	0.011	0.33
1	2014	0.018	0.46
1	2014	0.016	0.62
1	2014	0.011	0.12
1	2014	0.021	0.27
1	2014	0.08	0.11
1	2014	0.005	0.055
1	2014	0.005	0.11
1	2014	0.011	0.18
1	2015	0.017	0.02
1	2015	0.014	0.05
1	2015	0.016	0.08
1	2015	0.029	0.95
1	2015	0.008	0.18
1	2015	0.123	1.57
1	2015	0.011	0.02
1	2015	0.009	0.011
1	2015	0.009	0.112
1	2016	0.006	0.04
1	2016	0.012	0.014
1	2016	0.005	0.42
1	2016	0.035	1.53
1	2016	0.032	0.21
1	2016	0.022	0.01
1	2016	0.021	0.1
1	2016	0.08	0.25
1	2016	0.009	0.2
1	2016	0.016	0.13
1	2016	0.008	0.04
1	2016	0.01	0.05
1	2016	0.012	0.18
2	2018	0.02	0.016
2	2021	0.005	0.05
3	2008	0.05	0.095
3	2009	0.49	0.455
3	2012	0.005	0.008
3	2015	0.068	0.016
3	2015	0.006	0.025
3	2015	0.012	0.03
3	2015	0.004	0.04
3	2015	0.018	0.025
3	2015	0.05	0.033
3	2015	0.011	0.02
3	2015	0.021	0.027
3	2015	0.019	0.02
3	2020	0.01	0.034
3	2021	0.012	0.03
3	2022	0.005	0.01
3	2023	0.005	1.24
3	2023	0.005	0.18
3	2023	0.005	0.29
3	2023	0.005	0.02
3	2023	0.007	0.052
4	2004	0.08	5.46
4	2009	0.1	0.017
4	2023	0.005	0.14
4	2023	0.02	0.2
4	2009	0.014	0.02
5	2020	1.52	0.052
5	2020	0.19	2.04
5	2020
5	2020	0.145	0.025
5	2020	0.12	0.01
5	2020	0.24	0.15
5	2020	0.05	0.04
5	2020	0.15	0.18
5	2020	0.06	0.04
5	2020	0.313	0.21
5	2020	0.02	0.005
5	2020	0.09	0.012
5	2020	0.02	0.014
5	2021	0.12	0.04
5	2021	0.034	0.034
5	2021	0.185	0.076
5	2021	1.01	0.09
5	2021	0.4	0.08
5	2021	0.17	0.01
5	2021	0.061	0.019
5	2022	0.05	1.1
5	2022	0.011	0.087
5	2022	0.036	0.006
5	2022	0.38	0.95
5	2022	0.26	0.005
5	2022	0.44	0.005
5	2022	0.11	1.2
5	2022	0.11	0.32
5	2022	0.23	0.09
5	2023	0.78	0.019
5	2023	0.33	0.11
5	2023	0.23	0.096
5	2023	3.1	0.1
5	2023	0.1	0.028
5	2023	0.21	0.018
5	2023	0.21	0.07
5	2023	0.027	0.51
5	2023	0.14	0.31
5	2023	0.011	0.005
5	2023	0.012	0.005
5	1999	0.015	0.01
5	2000	0.04	0.009
5	2000	1.58	0.77
5	2000	0.12	0.187
5	2001	0.039	0.242
5	2001	0.12	0.052
5	2001	0.024	0.037
5	2001	0.38	0.023
5	2001	0.45	8.1
5	2001	0.267	0.042
5	2002	0.026	0.4
5	2002	0.05	0.007
5	2002	0.01	0.044
5	2002	0.009	0.056
5	2002	0.26	0.002
5	2002	0.29	0.793
5	2002	0.07	0.002
5	2002	0.34	0.004
5	2002	0.15	0.23
5	2002	0.01	0.031
5	2002	0.03	0.059
5	2002	0.052	0.017
5	2002	2.01	0.037
5	2002	2.53	0.088
5	2002	3.64	0.107
5	2002	0.005	0.43
5	2002	0.233	0.056
5	2002	0.54	0.3
5	2002	0.72	2.19
5	2002	0.046	0.019
5	2002	0.04	0.159
5	2002	0.49	0.25
5	2002	0.029	0.097
5	2003	0.302	0.58
5	2003	0.036	0.17
5	2003	0.086	0.469
5	2003	0.153	0.19
5	2003	0.005	0.063
5	2003	0.052	0.3
5	2003	0.036	0.028
5	2003	0.13	0.037
5	2003	0.11	0.106
5	2003	0.012	0.02
5	2003	0.005	0.039
5	2003	0.005	0.05
5	2003	0.08	0.078
5	2003	0.13	1.638
5	2003	0.005	0.033
5	2004	0.143	0.124
5	2004	0.227	0.157
5	2004	3.3	0.022
5	2004	1.12	0.117
5	2004	0.092	0.46
5	2004	2.111	0.147
5	2004	3.5	0.95
5	2004	3.28	1.09
5	2004	1.365	1.09
5	2004	0.024	0.094
5	2004	0.047	1.83
5	2004	0.13	0.005
5	2004	0.027	0.01
5	2004	0.177	0.39
5	2004	0.33	0.2
5	2004	0.29	0.51
5	2005	0.177	0.06
5	2005	0.125	0.049
5	2005	0.027	0.027
5	2005	0.083	0.07
5	2005	0.33	0.883
5	2005	0.044	0.004
5	2005	0.024	0.011
5	2005	0.079	0.005
5	2005	0.31	0.066
5	2005	0.188	0.013
5	2005	0.183	0.017
5	2006	0.042	0.014
5	2006	0.08	0.11
5	2006	0.085	0.02
5	2006	0.08	0.05
5	2006	0.07	0.14
5	2006	0.09	0.11
5	2006	0.37	0.008
5	2006	0.007	0.01
5	2006	0.021	0.02
5	2006	0.4	0.01
5	2006	0.06	0.138
5	2006	0.16	0.29
5	2007	0.027	0.027
5	2007	0.01	0.008
5	2007	0.18	0.75
5	2007	0.005	0.03
5	2008	1.85	0.84
5	2008	0.15	0.06
5	2008	0.005	0.039
5	2009	0.03	0.03
5	2009	0.11	0.01
5	2009	0.01	0.004
5	2009	0.013	0.02
5	2009	0.008	0.005
5	2010	0.21	0.09
5	2010	0.08	0.025
5	2010	0.018	0.014
5	2010	0.07	0.015
5	2011	0.04	0.15
5	2011	0.04	0.19
5	2011	0.042	0.008
5	2011	0.077	0.8
5	2011	0.005	0.025
5	2011	0.25	1.1
5	2011	0.005	0.089
5	2011	0.03	0.3
5	2011	0.096	0.07
5	2011	0.006	0.25
5	2011	0.005	0.003
5	2011	0.01	0.004
5	2011	0.018	0.005
5	2011	0.018	0.009
5	2011	0.05	0.017
5	2011	0.01	0.01
5	2012	0.013	0.42
5	2012	0.01	0.024
5	2012	0.075	0.153
5	2014	0.008	0.006
5	2014	0.01	0.008
5	2014	0.006	0.005
5	2014	0.008	0.007
5	2014	0.002	0.008
5	2014	0.044	0.01
5	2014	0.049	0.22
5	2014	0.079	0.02
5	2015	0.02	0.384
5	2015	0.03	0.004
5	2016	0.39	0.03
5	2017	0.2	1.46
5	2017	0.02	0.38
5	2017	0.24	0.04
5	2017	0.22	0.06
5	2017	0.006	0.19
5	2018	0.15	0.02
5	2018	0.06	0.33
5	2018	0.03	0.1
5	2018	0.14	0.07
5	2018	0.012	0.82
5	2019	0.05	0.08
5	2019	0.098	0.02
5	2020	0.005	0.033
5	2021	0.03	0.025
5	2021	0.056	0.012
5	2021	0.01	0.4
5	2021	0.013	0.003
5	2022	0.63	0.17
5	2022	0.16	0.015
5	2023	0.005	0.017
5	2008	0.006	0.083
5	2009	0.05	0.01
5	2015	0.04	0.013
5	2015	0.046	0.023
5	2021	0.087	0.016
5	2021	0.044	0.266
5	2021	0.024	0.43
5	2021	0.37	0.27
5	2021	0.03	0.037
5	2021	0.36	0.034
5	2021	0.176	0.059
5	2021	0.111	0.043
5	2021	0.015	0.017
5	2022	0.03	0.03
5	2022	0.26	2.75
5	2022	0.23	0.1
5	2022	0.092	1.1
5	2022	0.29	0.05
5	2022	0.51	0.06
5	2022	0.12	0.01
6	2003	0.008	0.002
6	2003	0.005	0.002
6	2005	0.167	0.006
6	2006	0.005	0.16
6	2009	0.008	0.009
6	2013	0.72	0.52
6	2014	0.58	0.08
6	2014	0.58	0.02
6	2014	0.62	0.11
6	2016	0.007	0.01
6	2020	0.005	0.011
7	2005	0.005	6.2
7	2006	0.008	0.01
7	2006	0.005	0.01
7	2007	0.02	0.016
7	2007	0.03	0.019
7	2008	0.008	0.26
7	2008	0.006	0.055
7	2008	0.01	0.012
7	2008	0.01	0.05
7	2008	0.019	0.013
7	2009	0.02	0.06
7	2009	0.008	0.008
7	2009	0.011	0.008
7	2010	0.019	0.006
7	2010	0.069	0.028
7	2011	0.005	0.006
7	2013	0.006	0.01
7	2013	0.015	0.02
7	2014	0.022	0.03
7	2014	0.018	0.02
7	2014	0.012	0.12
7	2015	0.006	0.011
7	2015	0.012	0.001
7	2016	0.06	0.02
7	2016	0.027	0.01
7	2016	0.023	0.008
7	2017	0.038	0.36
7	2017	0.2	5
7	2017	0.01	0.03
7	2018	0.02	0.05
7	2019	0.002	0.019
7	2019	0.022	0.012
7	2019	0.044	0.018
7	2020	0.05	0.455
7	2020	0.01	0.01
7	2020	0.012	0.006
7	2021	0.014	0.013
7	2022	0.005	0.21
7	2023	0.005	0.84
7	2010	0.034	0.11
7	2010	0.011	0.01
7	2010	0.03	0.023
7	2011	0.008	0.01
8	2009	0.011	0.015
8	2010	0.005	0.006
8	2010	0.005	0.017
8	2010	0.005	0.025
8	2010	0.005	0.028
8	2013	0.002	0.014
8	2013	0.006	0.03
8	2013	0.02	0.05
8	2013	0.018	0.021
8	2016	0.012	0.01
8	2023	0.008	0.005
9	1999	0.02	0.01
9	1999	0.03	0.01
9	1999	0.04	0.01
9	1999	0.04	0.01
9	2000	0.04	0.035
9	2001	0.023	0.003
9	2001	0.08	0.018
9	2001	0.005	0.033
9	2001	0.044	0.008
9	2002	0.105	0.175
9	2002	0.524	0.394
9	2002	0.017	0.003
9	2002	0.81	0.238
9	2002	0.014	0.003
9	2003	0.009	0.002
9	2003	0.042	0.064
9	2003	0.005	0.003
9	2003	0.025	0.23
9	2003	0.01	0.056
9	2003	0.005	0.003
9	2003	0.005	0.003
9	2004	0.005	0.005
9	2004	0.038	0.007
9	2004	0.041	0.006
9	2004	0.016	0.003
9	2004	0.04	0.004
9	2004	0.016	0.008
9	2004	0.006	0.003
9	2004	0.01	0.109
9	2004	0.006	0.155
9	2004	0.053	0.068
9	2004	0.039	0.003
9	2005	0.014	0.026
9	2005	0.016	0.008
9	2005	0.039	0.017
9	2005	0.011	0.004
9	2005	0.01	0.011
9	2005	0.019	0.013
9	2005	0.034	0.573
9	2005	0.302	1.14
9	2005	0.015	0.103
9	2006	0.015	0.01
9	2006	0.007	0.005
9	2006	0.011	0.012
9	2006	0.01	0.006
9	2006	0.005	0.005
9	2006	0.35	1.9
9	2007	0.2	2.95
9	2007	0.01	0.006
9	2007	0.01	0.037
9	2007	0.005	0.01
9	2007	0.05	0.16
9	2007	0.01	0.06
9	2007	0.01	0.009
9	2007	0.008	0.005
9	2007	0.006	0.006
9	2007	0.042	0.78
9	2008	0.005	0.005
9	2008	0.027	0.045
9	2008	0.012	0.007
9	2008	0.007	0.007
9	2008	0.005	0.018
9	2008	0.005	0.03
9	2008	0.008	0.45
9	2008	0.009	0.075
9	2008	0.008	0.059
9	2008	0.012	0.006
9	2008	0.007	0.009
9	2008	0.006	0.005
9	2008	0.005	0.015
9	2008	0.015	0.009
9	2008	0.006	0.004
9	2008	0.01	0.01
9	2008	0.006	0.012
9	2008	0.005	0.007
9	2008	0.008	0.01
9	2008	0.09	0.2
9	2008	0.005	0.01
9	2008	0.006	0.015
9	2008	0.022	0.245
9	2008	0.005	0.018
9	2008	0.009	0.014
9	2008	0.005	0.006
9	2008	0.005	0.015
9	2008	0.007	0.016
9	2008	0.009	0.34
9	2009	0.36	0.27
9	2009	0.007	0.008
9	2009	0.03	0.02
9	2009	0.015	0.01
9	2009	0.008	0.006
9	2009	0.01	0.04
9	2009	0.011	0.48
9	2009	0.014	0.056
9	2010	0.027	0.02
9	2010	0.022	0.03
9	2010	0.02	0.11
9	2010	0.006	0.011
9	2010	0.011	0.03
9	2010	0.012	0.007
9	2010	0.031	0.01
9	2010	0.01	0.004
9	2010	0.021	0.017
9	2010	0.031	0.011
9	2010	0.032	0.014
9	2010	0.039	0.014
9	2010	0.022	0.012
9	2010	0.043	0.02
9	2010	0.012	0.019
9	2010	0.041	0.021
9	2010	0.015	0.017
9	2010	0.091	0.003
9	2010	0.033	0.009
9	2010	0.028	0.006
9	2010	0.006	0.022
9	2010	0.08	6.33
9	2010	0.026	0.06
9	2010	0.014	0.19
9	2011	0.012	0.01
9	2011	0.014	0.004
9	2011	0.034	0.008
9	2011	0.011	0.009
9	2011	0.01	0.008
9	2011	0.034	0.008
9	2011	0.011	0.009
9	2011	0.01	0.008
9	2011	0.045	0.006
9	2011	0.049	0.008
9	2011	0.031	0.006
9	2011	0.015	0.009
9	2011	0.05	0.004
9	2011	0.039	0.006
9	2011	0.064	0.004
9	2011	0.21	0.14
9	2012	0.005	0.005
9	2012	0.005	0.006
9	2012	0.005	0.009
9	2012	0.013	0.149
9	2012	0.01	0.042
9	2012	0.007	0.01
9	2012	0.16	0.14
9	2012	0.18	0.043
9	2012	0.035	0.89
9	2013	0.004	0.01
9	2013	0.002	0.007
9	2013	0.004	0.01
9	2013	0.004	0.06
9	2013	0.006	0.016
9	2013	0.008	0.014
9	2013	0.05	0.015
9	2013	0.007	0.28
9	2013	0.144	0.041
9	2013	0.003	0.15
9	2013	0.004	0.14
9	2013	0.008	0.264
9	2013	0.015	0.07
9	2014	0.045	0.26
9	2014	0.019	0.28
9	2014	0.039	0.27
9	2014	0.056	0.015
9	2014	0.019	0.02
9	2014	0.022	0.007
9	2014	0.008	0.009
9	2014	0.023	0.008
9	2014	0.021	0.002
9	2014	0.04	0.009
9	2014	0.039	0.27
9	2014	0.08	0.05
9	2014	0.06	0.07
9	2014	0.12	0.09
9	2014	0.008	0.11
9	2014	0.014	0.02
9	2014	0.3	1.58
9	2014	0.028	0.8
9	2014	0.24	1.42
9	2014	0.22	1.71
9	2014	0.03	2.47
9	2014	0.31	0.67
9	2014	0.58	0.97
9	2014	0.23	1.57
9	2014	0.014	0.03
9	2014	0.016	0.16
9	2014	0.05	0.035
9	2014	0.006	0.007
9	2014	0.018	0.14
9	2014	0.016	0.17
9	2015	0.032	0.12
9	2015	0.005	0.024
9	2015	0.004	0.021
9	2015	0.008	0.02
9	2015	0.016	0.14
9	2015	0.005	0.022
9	2015	0.012	0.01
9	2015	0.016	0.005
9	2015	0.006	0.006
9	2015	0.02	0.02
9	2015	0.015	0.015
9	2015	0.025	0.012
9	2015	0.013	0.009
9	2015	0.019	0.017
9	2015	0.024	0.01
9	2015	0.016	0.02
9	2015	0.023	0.015
9	2015	0.038	0.012
9	2015	0.022	0.008
9	2015	0.031	0
9	2016	0.009	0.01
9	2016	0.022	0.05
9	2016	0.013	0.072
9	2016	0.033	0.07
9	2016	0.01	0.01
9	2016	0.011	0.02
9	2016	0.009	0.008
9	2016	0.008	0.09
9	2016	0.006	0.11
9	2016	0.009	0.06
9	2016	0.15	0.02
9	2016	0.06	0.12
9	2016	0.057	0.25
9	2017	0.05	0.02
9	2017	0.04	0.021
9	2017	0.043	0.024
9	2017	0.05	0.02
9	2017	0.003	0.03
9	2018	0.008	0.012
9	2018	0.012	0.01
9	2018	0.012	0.01
9	2018	0.018	0.012
9	2018	0.024	0.015
9	2018	0.025	0.014
9	2018	0.028	0.014
9	2018	0.03	0.013
9	2018	0.031	0.013
9	2018	0.034	0.012
9	2018	0.035	0.011
9	2018	0.036	0.02
9	2018	0.05	0.02
9	2019	0.004	0.012
9	2019	0.006	0.016
9	2019	0.016	0.014
9	2019	0.005	0.033
9	2019	0.014	0.005
9	2019	0.006	0.006
9	2019	0.009	0.009
9	2019	0.608	0.016
9	2019	0.006	0.013
9	2019	0.005	0.014
9	2019	0.004	0.017
9	2019	0.003	0.02
9	2019	0.01	0.024
9	2019	0.006	0.21
9	2019	0.018	0.28
9	2019	0.05	0.12
9	2020	0.04	0.01
9	2020	0.005	0.037
9	2020	0.009	0.022
9	2020	0.012	0.019
9	2020	0.009	0.021
9	2020	0.046	0.051
9	2020	0.011	0.03
9	2020	0.05	0.012
9	2020	0.07	0.03
9	2020	0.009	0.35
9	2020	0.008	0.38
9	2020	0.017	0.007
9	2020	0.005	0.11
9	2020	0.008	0.117
9	2021	0.005	0.013
9	2021	0.007	0.01
9	2021	0.014	0.019
9	2021	0.007	0.017
9	2021	0.008	0.192
9	2021	0.07	0.012
9	2021	0.022	0.013
9	2021	0.01	0.004
9	2021	0.011	0.004
9	2021	0.028	0.005
9	2021	0.022	0.004
9	2021	0.025	0.005
9	2021	0.019	0.018
9	2021	0.022	0.004
9	2021	0.028	0.006
9	2021	0.014	0.007
9	2021	0.014	0.005
9	2021	0.006	0.006
9	2021	0.19	0.006
9	2021	0.19	0.007
9	2021	0.01	0.005
9	2021	0.008	0.003
9	2021	0.005	0.01
9	2021	0.016	0.38
9	2021	0.014	0.27
9	2021	0.005	0.013
9	2021	0.009	0.01
9	2022	0.014	0.005
9	2022	0.01	0.005
9	2022	0.008	0.013
9	2022	0.014	0.048
9	2022	0.011	0.011
9	2022	0.007	0.005
9	2022	0.02	0.64
9	2022	0.005	0.66
9	2022	0.005	0.22
9	2022	0.005	0.21
9	2022	0.06	0.01
9	2022	0.12	1.92
9	2022	0.005	0.01
9	2023	0.005	0.111
9	2023	0.018	0.011
9	2023	0.07	0.01
9	2023	0.005	0.011
9	2023	0.005	0.023
9	2023	0.08	0.38
9	2023	0.005	0.37
9	2023	0.005	0.57
9	2023	0.019	0.009
9	2023	0.008	0.013
9	2023	0.005	0.01
9	2023	0.005	0.007
9	2023	0.005	0.007
9	2023	0.018	0.006
9	2008	0.05	0.18
9	2008	0.47	0.23
9	2008	0.88	0.27
9	2008	0.01	0.007
9	2008	0.007	0.018
9	2008	0.008	0.012
9	2008	0.007	0.009
9	2008	0.008	0.005
9	2008	0.006	0.012
9	2008	0.007	0.09
9	2008	0.019	0.15
9	2008	0.007	0.006
9	2008	0.007	0.006
9	2008	0.005	0.008
9	2009	0.023	0.025
9	2009	0.012	0.008
9	2009	0.012	0.038
9	2009	0.008	0.06
9	2009	0.008	0.08
9	2010	0.012	0.005
9	2010	0.029	0.005
9	2010	0.01	0.005
9	2010	0.008	0.005
9	2010	0.006	0.009
9	2010	0.011	0.007
9	2010	0.01	0.008
9	2010	0.011	0.009
9	2010	0.005	0.012
9	2010	0.01	0.012
9	2011	0.011	0.007
9	2011	0.038	0.028
9	2011	0.074	0.02
9	2014	0.016	0.01
9	2014	0.008	0.012
9	2014	0.009	0.008
10	2009	0.39	0.04
10	2010	0.011	0.39
10	2010	0.237	0.04
10	2010	0.011	0.39
10	2016	0.144	0.045
10	2016	0.012	0.23
10	2016	0.01	0.35
10	2017	0.008	0.1
10	2019	0.012	0.21
10	2019	0.23	0.05
10	2019	0.008	0.31
10	2022	0.005	0.39
10	2022	0.223	0.06
10	2022	0.01	0.31
10	2023	0.56	0.22
10	2023	0.005	0.1
11	2017	0.006	0.03
11	2017	0.02	0.11
11	2020	0.006	0.074
12	2001	0.006	0.002
12	2003	0.01	0.031
12	2003	0.007	0.103
12	2003	0.009	0.42
12	2007	0.03	0.012
12	2007	0.03	0.019
12	2007	0.005	0.025
12	2007	0.01	0.007
12	2008	0.006	0.02
12	2008	0.007	0.32
12	2008	0.007	0.19
12	2008	0.005	0.04
12	2008	0.005	0.07
12	2009	0.008	0.01
12	2009	0.01	0.012
12	2009	0.008	0.01
12	2009	0.2	0.06
12	2009	0.009	0.1
12	2009	0.007	0.38
12	2010	0.005	0.049
12	2010	0.011	0.016
12	2014	0.012	0.07
12	2015	0.016	0.02
12	2015	0.008	0.05
12	2017	0.004	0.16
12	2017	0.02	0.27
12	2019	0.05	0.04
12	2019	0.07	0.06
12	2021	0.013	0.052
12	2021	0.014	0.05
13	2001	0.026	0.031
13	2005	0.019	0.007
13	2005	0.036	0.006
13	2005	0.033	0.031
13	2009	0.008	0.035
13	2010	0.007	0.004
13	2010	0.089	0.003
13	2010	0.015	0.008
13	2010	0.012	0.005
13	2010	0.016	0.013
13	2010	0.008	0.006
13	2010	0.011	0.04
13	2010	0.036	0.04
13	2010	0.036	0.04
13	2010	0.008	0.008
13	2010	0.02	0.011
13	2010	0.023	0.012
13	2010	0.017	0.007
13	2010	0.007	0.014
13	2010	0.016	0.004
13	2010	0.016	0.007
13	2016	0.032	0.14
13	2016	0.058	0.19
13	2018	0.08	0.1
13	2020	0.007	0.054
13	2021	0.005	0.47
13	2021	0.58	0.036
13	2023	0.023	0.6
13	2023	0.023	0.6
14	2003	0.041	0.006
14	2016	0.004	0.013
14	2016	0.01	0.03
14	2017	0.012	0.01
14	2017	0.008	0.03
14	2018	0.06	0.02
14	2018	0.02	0.01
14	2019	0.004	0.016
14	2020	0.004	0.01
14	2020	0.008	0.008
14	2020	0.023	0.044
14	2021	0.008	0.008
14	2021	0.005	0.02
14	2021	0.05	0.037
14	2022	0.005	0.03
14	2023	0.01	0.024
14	2011	0.012	0.14
15	2004	0.016	0.004
15	2005	0.076	0.009
15	2005	0.065	0.009
15	2005	0.054	0.006
15	2005	0.043	0.013
15	2005	0.029	0.009
15	2006	0.06	0.019
15	2006	0.05	0.013
15	2006	0.01	0.017
15	2007	0.01	0.019
15	2010	0.032	0.016
15	2010	0.045	0.006
15	2010	0.06	0.016
15	2010	0.013	0.007
15	2010	0.008	0.015
15	2011	0.043	0.008
15	2011	0.013	0.007
15	2011	0.044	0.011
15	2014	0.004	0.02
15	2014	0.08	0.04
15	2014	0.012	0.01
15	2014	0.004	0.013
15	2014	0.008	0.014
15	2014	0.002	0.03
15	2014	0.006	0.038
15	2016	0.008	0.008
15	2016	0.01	0.008
15	2017	0.01	0.02
15	2017	0.006	0.03
15	2017	0.02	0.04
15	2017	0.032	0.05
15	2017	0.04	0.06
15	2017	0.025	0.11
15	2017	0.08	0.07
15	2020	0.006	0.006
15	2020	0.006	0.008
15	2020	0.006	0.01
15	2020	0.006	0.011
15	2020	0.01	0.01
15	2020	0.048	0.012
15	2020	0.052	0.014
15	2022	0.018	0.007
15	2022	0.007	0.012
15	2022	0.005	0.01
15	2022	0.005	0.012
15	2022	0.005	0.01
15	2022	0.007	0.01
15	2022	0.01	0.009
15	2023	0.013	0.134
15	2023	0.013	0.011
16	2005	0.014	0.03
16	2006	0.033	0.01
16	2007	0.01	0.031
16	2008	0.005	0.008
16	2009	0.013	0.009
16	2011	0.03	0.098
16	2011	0.016	0.03
16	2011	0.02	0.008
16	2011	0.011	0.012
16	2011	0.027	0.037
16	2011	0.049	0.013
16	2011	0.035	0.009
16	2011	0.054	0.01
16	2019	0.024	0.02
16	2020	0.018	0.012
16	2020	0.08	0.012
16	2021	0.029	0.017
16	2022	0.01	0.01
16	2022	0.005	0.014
16	2023	0.005	0.61
17	2009	0.011	0.55
17	2018	0.005	0.005
17	2022	0.007	0.01
18	2005	0.04	0.099
19	2008	0.005	0.046
19	2014	0.008	0.012
19	2018	0.006	0.04
19	2019	0.02	0.3
19	2019	0.015	0.42
19	2019	0.04	0.05
19	2020	0.11	0.631
19	2020	0.026	0.6
19	2020	0.01	0.008
19	2020	0.006	0.036
19	2020	0.002	0.004
19	2020	0.023	0.025
19	2020	0.008	0.008
19	2020	0.011	0.007
19	2021	0.01	0.044
19	2021	0.005	0.027
19	2021	0.005	0.009
19	2021	0.03	0.008
19	2022	0.005	0.01
19	2022	0.01	0.011
19	2023	0.005	0.012
19	2023	0.01	0.011
19	2023	0.006	0.019
19	2023	0.005	0.005
20	2006	0.05	0.092
20	2008	0.11	1.64
20	2020	0.008	0.05
21	2009	0.009	0.007
21	2010	0.05	0.017
21	2010	0.038	0.01
21	2010	0.027	0.014
21	2010	0.042	0.009
21	2010	0.058	0.007
21	2011	0.05	0.005
21	2013	0.042	0.005
21	2013	0.032	0.004
21	2013	0.042	0.007
21	2013	0.027	0.007
21	2013	0.058	0.005
21	2013	0.044	0.005
21	2016	0.006	0.05
22	2006	0.017	0.07
22	2008	0.015	0.176
22	2008	0.08	0.2
22	2008	0.09	0.22
22	2010	0.008	0.016
22	2010	0.008	0.021
22	2010	0.01	0.021
22	2011	0.077	0.78
22	2012	0.29	1.12
22	2012	0.25	1.06
22	2012	0.31	1.16
22	2012	0.03	1.87
22	2012	0.23	0.61
22	2012	0.19	0.58
22	2012	0.21	1.31
22	2012	0.2	1
22	2012	0.02	1.25
22	2013	0.047	0.08
22	2013	0.039	0.014
22	2014	0.027	0.07
22	2014	0.082	0.012
22	2014	0.03	0.6
22	2015	0.008	0.17
22	2015	0.029	0.021
22	2015	0.022	0.07
22	2015	0.031	0.012
22	2015	0.025	0.022
22	2015	0.048	0.011
22	2016	0.049	0.071
22	2016	0.06	0.66
22	2016	0.02	0.01
22	2016	0.02	0.02
22	2016	0.03	0.01
22	2017	0.044	0.05
22	2017	0.042	0.21
22	2017	0.024	0.77
22	2017	0.16	0.65
22	2017	0.13	0.91
22	2017	0.15	0.94
22	2017	0.44	0.89
22	2017	0.51	0.94
22	2017	0.22	1.27
22	2017	0.04	1.66
22	2017	0.03	1.95
22	2017	0.046	0.38
22	2018	0.06	0.01
22	2018	0.13	0.05
22	2018	0.07	0.12
22	2018	0.21	0.04
22	2018	0.16	0.1
22	2019	0.08	0.027
22	2019	0.09	0.035
22	2019	0.09	0.038
22	2019	0.09	0.048
22	2020	0.01	1.04
22	2020	0.049	1.06
22	2020	0.058	0.77
22	2020	0.274	0.58
22	2020	0.86	0.7
22	2020	0.076	1.4
22	2020	0.223	1.36
22	2020	0.289	1.02
22	2020	0.305	1.11
22	2021	0.035	0.021
22	2021	0.005	0.02
22	2021	0.03	1.14
22	2021	0.048	0.013
22	2021	0.006	0.197
22	2021	0.027	0.524
22	2021	0.016	0.421
22	2021	0.018	0.16
22	2021	0.005	0.17
22	2021	0.053	0.23
22	2022	0.009	0.01
22	2022	0.038	0.01
22	2022	0.005	0.05
22	2022	0.005	0.012
22	2023	0.25	2
22	2023	0.017	0.86
22	2023	0.02	2.3
23	2004	0.021	0.004
23	2005	0.022	0.208
23	2005	0.01	0.008
23	2005	0.031	0.006
23	2005	0.019	0.013
23	2005	0.031	0.01
23	2005	0.033	0.006
23	2005	0.036	0.007
23	2005	0.019	0.013
23	2005	0.013	0.008
23	2005	0.006	0.011
23	2005	0.007	0.01
23	2005	0.01	0.002
23	2005	0.005	0.005
23	2005	0.009	0.002
23	2005	0.006	0.006
23	2007	0.005	0.016
23	2007	0.011	0.014
23	2008	0.009	0.01
23	2008	0.011	0.023
23	2008	0.007	0.014
23	2009	0.05	0.003
23	2009	0.011	0.1
23	2009	0.011	0.11
23	2009	0.011	0.11
23	2009	0.008	0.03
23	2010	0.009	0.005
23	2010	0.007	0.005
23	2010	0.021	0.012
23	2010	0.023	0.16
23	2011	0.008	0.005
23	2011	0.01	0.016
23	2012	0.018	0.004
23	2014	0.008	0.005
23	2015	0.015	0.009
23	2018	0.004	0.02
23	2019	0.004	0.012
23	2019	0.006	0.02
23	2019	0.008	0.03

## Sheet: Zhytomyr_Recent
Rn222	U	Ra226
335	1.52	0.052
170	0.19	2.04
290	0.145	0.025
86	0.12	0.01
240	0.24	0.15
250	0.05	0.04
205	0.15	0.18
153	0.06	0.04
360	0.313	0.21
38	0.02	0.005
240	0.09	0.012
300	0.02	0.014
1	0.013	0.003
10	0.01	0.4
54	0.056	0.012
9	0.03	0.025
180	0.12	0.04
63	0.034	0.034
230	0.185	0.076
730	1.01	0.09
130	0.4	0.08
420	0.17	0.01
90	0.061	0.019
55	0.087	0.016
120	0.044	0.266
75	0.024	0.43
275	0.37	0.27
200	0.03	0.037
78	0.36	0.034
100	0.176	0.059
730	0.111	0.043
2	0.015	0.017
110	0.16	0.015
130	0.63	0.17
42	0.03	0.03
300	0.26	2.75
105	0.23	0.1
930	0.092	1.1
160	0.29	0.05
250	0.51	0.06
265	0.12	0.01
190	0.05	1.1
18	0.011	0.087
170	0.036	0.006
305	0.38	0.95
120	0.26	0.005
410	0.44	0.005
875	0.11	1.2
130	0.11	0.32
170	0.23	0.09
1	0.005	0.017
234	0.78	0.019
440	0.33	0.11
260	0.23	0.096
330	3.1	0.1
175	0.1	0.028
65	0.21	0.018
110	0.21	0.07
160	0.027	0.51
470	0.14	0.31
9.6	0.011	0.005
26	0.012	0.005
